# Supplementary material for: Assessing atmospheric nitrogen losses with photoacoustic infrared spectroscopy: Polymer coated urea
Source: PLoS One. 2018 Sep 18;13(9):e0204090. doi: 10.1371/journal.pone.0204090 (PMC6143244; doi:10.1371/journal.pone.0204090)
Supplement: S1 Dataset — (XLSX) [file pone.0204090.s001.xlsx]

## Sheet: 45 D N2O
	These values have the correct flux calculations and units and have been reviewed for outliers
N2O	adj flux µg m-2 h-1
	CHAMBER													AVERAGE VALUES
DAF	1	2	3	4	5	6	7	8	9	10	11	12		CONTROL	UREA	PCU
2	10.0394	8.63613	7.82523	11.9162	6.63911	10.2037	11.5101	12.3011	10.2517	8.37957	8.84682	12.9435		9.90777	9.96842	9.99694
3	8.82396	6.3383	6.64474	7.23591	9.43591	7.90156	7.0161	8.50247	9.5129	6.48362	13.2457	7.90542		6.8451	8.91955	8.99702
4	28.4115	24.0545	21.3389	41.3865	16.3913	16.758	32.8387	26.1868	27.1379	15.9295	23.3942	59.7023		27.8734	32.9107	22.5984
5	75.0342	45.6296	19.1035	24.1893	37.704	19.5124	26.8317	25.7541	79.5597	27.6321	16.1386	99.0943		24.4392	72.8481	26.7587
6	71.9538	35.3268	23.259	34.8446	58.8663	17.7167	34.2616	37.7547	134.471	23.7077	31.55	162.721		29.0182	107.003	30.587
7	152.644	34.0428	21.7703	24.8033	119.008	19.2345	24.425	45.2914	198.89	28.8514	33.535	322.247		24.9625	198.197	33.0259
8	306.047	49.5721	9.55881	11.6681	233.366	23.9014	18.1667	46.6848	400.593	18.0386	43.593	549.185		14.358	372.298	40.9378
9	426.079	56.5199	33.1779	18.6066	357.84	27.7392	15.561	64.9479	547.118	29.9854	63.6267	903.841		24.3327	558.72	53.2084
10	653.816	71.8792	10.3039	18.9767	540.591	49.9495	21.4362	81.8662	714.106	14.6616	60.9599	1193.6		16.3446	775.529	66.1637
11	745.533	85.0103	23.769	21.8161	605.121	44.8127	24.5689	95.8438	861.215	16.0354	76.8454	1331.27		21.5473	885.786	75.6281
12	906.767	104.597	23.7275	19.6413	727.288	57.202	12.2836	91.2884	934.655	28.2358	89.3039	1396.71		20.972	991.355	85.5979
13	1060.67	111.352	19.9231	21.0306	757.089	100.058	15.021	102.667	1033.58	24.9702	93.5226	1556		20.2362	1101.84	101.9
14	1132.86	104.691	13.816	13.7577	654.941	95.4889	29.6356	102.649	906.959	18.7617	101.382	1172.15		18.9927	966.729	101.053
15	1184.06	121.399	33.756	12.9302	800.849	111.003	12.8517	129.369	1205.63	8.99597	129.533	1861.75		17.1335	1263.07	122.826
16	305.589	139.103	14.5077	27.1165	859.226	94.0531	33.1419	84.5779	1049.13	16.1738	113.719	1514.47		22.735	932.103	107.863
17	813.953	49.7701	20.7056	57.8525	229.83	59.7546	7.78788	74.7336	266.059	63.7325	62.7118	454.251		37.5196	441.023	61.7426
18	754.273	107.151	6.93862	7.14187	597.749	92.8648	10.0244	82.8793	783.659	17.2794	88.5228	954.681		10.3461	772.59	92.8546
19	932.673	113.588	9.87585	30.569	538.662	94.9696	33.815	51.0156	718.083	22.2464	75.8295	946.33		24.1266	783.937	83.8506
20	861.143	182.514	40.6519	23.4482	601.638	104.244	11.6549	96.754	658.771	27.1359	17.4155	1273.8		25.7227	848.838	100.232
21	361.584	128.621	18.9299	24.9173	656.474	107.108	53.9124	91.6106	693.527	20.8309	17.7919	922.997		29.6476	658.646	86.283
22	873.035	67.9906	49.7156	10.5758	249.168	104.041	9.61294	54.2068	251.11	25.879	38.6131	161.588		23.9458	383.725	66.2129
23	822.731	152.388	31.432	7.87585	679.517	78.6201	14.5606	95.6687	874.975	14.4671	16.7259	828.678		17.0839	801.475	85.8507
24	957.07	131.728	35.0382	29.5543	566.651	92.0518	11.7745	81.7845	658.904	15.3128	19.7999	622.788		22.92	701.353	81.341
25	755.723	185.779	9.80374	14.5124	828.598	95.1567	18.2619	95.7415	729.209	14.8056	16.4629	739.647		14.3459	763.294	98.2851
26	569.456	169.25	18.2979	15.8634	850.424	80.8724	12.3402	113.317	803.977	15.7619	26.9842	652.138		15.5659	718.999	97.6057
27	624.102	108.389	17.7324	63.9285	519.568	63.1715	9.30359	74.9407	442.046	14.7276	20.9517	367.314		26.423	488.257	66.8633
28	566.454	147.451	32.4072	31.6669	755.564	49.1303	25.3629	79.3931	655.609	25.8116	25.4458	398.975		28.8121	594.151	75.3551
29	420.303	122.836	28.8031	12.6824	529.969	59.4364	13.6131	71.8082	458.512	14.5622	27.3704	280.985		17.4152	422.442	70.3628
30	426.26	89.4342	12.8179	6.65826	347.445	63.9774	12.8012	54.3309	362.34	10.055	25.0929	241.875		10.5831	344.48	58.2088
31	421.166	94.6913	18.8164	19.8662	426.79	73.4696	15.3183	65.1794	398.504	14.2718	33.545	187.317		17.0682	358.444	66.7213
32	380.877	73.2437	11.4174	19.4702	318.011	56.8713	23.9587	72.3772	300.611	12.0313	17.8566	152.738		16.7194	288.059	55.0872
33	309.943	102.7	11.2456	9.75452	318.305	72.0988	14.8363	82.5227	327.478	11.4944	25.3136	149.293		11.8327	276.255	70.6587
34	323.918	97.077	20.5243	13.0612	271.469	71.3834	15.1887	72.5511	283.236	20.6519	34.2087	136.107		17.3565	253.683	68.805
35	273.186	82.8681	9.64024	29.0366	91.7616	53.2437	9.51879	61.773	169.818	15.4963	25.1553	75.0371		15.923	152.451	55.76
36	235.761	120.738	22.2126	27.56	200.402	82.9028	19.8131	77.9692	236.883	24.0282	19.8092	115.956		23.4035	197.25	75.3549
37	196.952	108.921	18.2615	21.4787	185.797	75.8494	25.9099	78.5253	204.052	23.7186	19.2884	93.6736		22.3422	170.119	70.646
38	165.152	124.9	61.8567	47.3775	159.841	103.687	42.3332	88.59	153.851	26.452	38.7657	96.5728		44.5049	143.854	88.9858
39	109.458	93.091	17.8225	25.891	59.0205	79.3702	14.0196	69.4365	81.5094	20.6619	26.1661	121.962		19.5987	92.9873	67.016
40	121.037	112.715	14.2936	19.9796	93.0856	98.6213	21.4022	72.8271	100.534	22.4817	19.8035	86.4073		19.5393	100.266	75.9916
41	90.5197	88.7785	28.9219	28.1184	77.351	111.615	28.3111	71.343	104.058	27.4034	22.115	81.6391		28.1887	88.392	73.463
42	85.3554	71.6991	14.2083	16.4432	61.0519	87.8985	17.1622	65.6941	68.7478	21.7544	12.2831	1.16082		17.392	54.079	59.3937
43	169.092	74.9812	19.9455	18.8662	63.1032	98.4374	26.0169	77.7526	90.1387	32.9401	20.1729	55.5526		24.4422	94.4715	67.836
44	121.649	55.1523	10.6456	14.1285	30.0838	70.6622	14.0911	57.2256	39.8698	14.6373	12.5852	57.0167		13.3756	62.1548	48.9063
45		67.1522	21.0672	21.3604	59.5338	85.4811	20.6063	66.5959	69.0777	29.8346	16.2162	67.6738		23.2171	49.0713	58.8613
N2O	adj total daily emissions µg m-2
	CHAMBER
DAF	1	2	3	4	5	6	7	8	9	10	11	12		21.9963	CONTROL
2	240.945	207.267	187.805	285.988	159.339	244.888	276.243	295.227	246.04	201.11	212.324	310.645		23.5094	CONTROL
3	211.775	152.119	159.474	173.662	226.462	189.638	168.387	204.059	228.31	155.607	317.898	189.73		20.9487	CONTROL
4	681.875	577.307	512.133	993.276	393.392	402.192	788.129	628.484	651.309	382.307	561.46	1432.85		21.7754	CONTROL
5	1800.82	1095.11	458.484	580.543	904.896	468.298	643.961	618.1	1909.43	663.171	387.326	2378.26		98.97	PCU
6	1726.89	847.843	558.215	836.271	1412.79	425.201	822.277	906.113	3227.31	568.985	757.2	3905.31		73.5006	PCU
7	3663.45	817.028	522.486	595.28	2856.2	461.629	586.201	1086.99	4773.35	692.434	804.84	7733.92		75.7015	PCU
8	7345.13	1189.73	229.411	280.034	5600.78	573.634	436.001	1120.43	9614.22	432.926	1046.23	13180.4		41.3328	PCU
9	10225.9	1356.48	796.27	446.558	8588.16	665.741	373.464	1558.75	13130.8	719.649	1527.04	21692.2		475.468	UREA
10	15691.6	1725.1	247.295	455.442	12974.2	1198.79	514.469	1964.79	17138.5	351.877	1463.04	28646.5		387.629	UREA
11	17892.8	2040.25	570.455	523.586	14522.9	1075.51	589.654	2300.25	20669.1	384.85	1844.29	31950.6		458.351	UREA
12	21762.4	2510.34	569.459	471.39	17454.9	1372.85	294.806	2190.92	22431.7	677.659	2143.29	33521.1		539.226	UREA
13	25456	2672.44	478.155	504.734	18170.1	2401.39	360.504	2464	24806	599.285	2244.54	37344.1
14	27188.7	2512.59	331.584	330.185	15718.6	2291.73	711.253	2463.58	21767	450.28	2433.18	28131.6
15	28417.4	2913.56	810.144	310.324	19220.4	2664.06	308.441	3104.85	28935	215.903	3108.79	44682.1
16	7334.13	3338.47	348.184	650.797	20621.4	2257.27	795.406	2029.87	25179.1	388.171	2729.26	36347.3
17	19534.9	1194.48	496.935	1388.46	5515.92	1434.11	186.909	1793.61	6385.4	1529.58	1505.08	10902
18	18102.6	2571.63	166.527	171.405	14346	2228.75	240.587	1989.1	18807.8	414.706	2124.55	22912.3
19	22384.2	2726.11	237.02	733.656	12927.9	2279.27	811.561	1224.37	17234	533.913	1819.91	22711.9
20	20667.4	4380.32	975.646	562.756	14439.3	2501.85	279.718	2322.1	15810.5	651.261	417.972	30571.2
21	8678.02	3086.91	454.317	598.015	15755.4	2570.6	1293.9	2198.66	16644.6	499.94	427.005	22151.9
22	20952.8	1631.77	1193.17	253.82	5980.03	2496.99	230.711	1300.96	6026.63	621.097	926.715	3878.11
23	19745.5	3657.31	754.368	189.02	16308.4	1886.88	349.455	2296.05	20999.4	347.21	401.421	19888.3
24	22969.7	3161.47	840.917	709.304	13599.6	2209.24	282.589	1962.83	15813.7	367.506	475.198	14946.9
25	18137.4	4458.7	235.29	348.296	19886.4	2283.76	438.285	2297.79	17501	355.334	395.109	17751.5
26	13666.9	4061.99	439.151	380.722	20410.2	1940.94	296.164	2719.6	19295.5	378.285	647.621	15651.3
27	14978.4	2601.35	425.578	1534.28	12469.6	1516.12	223.286	1798.58	10609.1	353.463	502.841	8815.54
28	13594.9	3538.83	777.773	760.005	18133.5	1179.13	608.709	1905.43	15734.6	619.478	610.699	9575.4
29	10087.3	2948.07	691.275	304.379	12719.2	1426.47	326.714	1723.4	11004.3	349.493	656.89	6743.64		1000 ug	1 mg
30	10230.2	2146.42	307.629	159.798	8338.68	1535.46	307.23	1303.94	8696.17	241.319	602.229	5805.01		1000 mg	1 g
31	10108	2272.59	451.593	476.79	10243	1763.27	367.64	1564.31	9564.1	342.522	805.081	4495.61		10000 m2	1 ha
32	9141.06	1757.85	274.018	467.286	7632.26	1364.91	575.009	1737.05	7214.66	288.75	428.558	3665.71
33	7438.63	2464.79	269.896	234.108	7639.33	1730.37	356.071	1980.54	7859.48	275.865	607.527	3583.02
34	7774.03	2329.85	492.584	313.47	6515.26	1713.2	364.529	1741.23	6797.67	495.645	821.008	3266.57
35	6556.45	1988.83	231.366	696.877	2202.28	1277.85	228.451	1482.55	4075.64	371.91	603.726	1800.89
36	5658.25	2897.72	533.103	661.439	4809.65	1989.67	475.515	1871.26	5685.19	576.677	475.422	2782.93
37	4726.85	2614.1	438.275	515.488	4459.12	1820.39	621.839	1884.61	4897.26	569.246	462.921	2248.17
38	3963.66	2997.61	1484.56	1137.06	3836.19	2488.49	1016	2126.16	3692.43	634.847	930.377	2317.75
39	2626.98	2234.18	427.74	621.383	1416.49	1904.89	336.469	1666.47	1956.22	495.886	627.987	2927.08
40	2904.89	2705.15	343.047	479.51	2234.05	2366.91	513.652	1747.85	2412.82	539.561	475.284	2073.78
41	2172.47	2130.68	694.125	674.842	1856.42	2678.77	679.467	1712.23	2497.4	657.681	530.761	1959.34
42	2048.53	1720.78	340.999	394.636	1465.25	2109.56	411.894	1576.66	1649.95	522.105	294.795	27.8596
43	4058.2	1799.55	478.693	452.788	1514.48	2362.5	624.406	1866.06	2163.33	790.561	484.15	1333.26
44	2919.58	1323.66	255.494	339.084	722.011	1695.89	338.187	1373.41	956.875	351.296	302.044	1368.4
45	0	1611.65	505.612	512.649	1428.81	2051.55	494.551	1598.3	1657.87	716.03	389.188	1624.17
													AVERAGE
est. cum. Emission µg m-2	475468	98970	21996.3	23509.4	387629	73500.6	20948.7	75701.5	458351	21775.4	41332.8	539226	22057.4	465168	72376.2
est. cum. Emission mg m-2	475.468	98.97	21.9963	23.5094	387.629	73.5006	20.9487	75.7015	458.351	21.7754	41.3328	539.226	22.0574	465.168	72.3762
est cum. Emission kg ha-1	4.75468	0.9897	0.219963	0.235094	3.87629	0.735006	0.209487	0.757015	4.58351	0.217754	0.413328	5.39226	0.220574	4.65168	0.723762
est. emission, % applied	2.37734	0.49485	0.109981	0.117547	1.93815	0.367503	0.104743	0.378508	2.29175	0.108877	0.206664	2.69613	0.110287	2.32584	0.361881
	475.468	98.97	21.9963	23.5094	387.629	73.5006	20.9487	75.7015	458.351	21.7754	41.3328	539.226

## Sheet: 45 D NH3
	These values have the correct flux calculations and units and have been reviewed for outliers
NH3	adj flux µg m-2 h-1
	CHAMBER													AVERAGE VALUES
DAF	1	2	3	4	5	6	7	8	9	10	11	12		CONTROL	UREA	PCU
2	7.70141	4.9672	2.63774	3.51266	9.33976	3.07401	7.71303	1.87608	30.7076	6.77924	3.49455	2.95064		5.16067	12.6749	3.35296
3	5.20329	3.91311	3.77389	9.82053	3.52201	5.63516	9.91069	2.81572	3.00441	2.36642	10.6847	7.13718		6.46788	4.71672	5.76218
4	16.7312	8.92939	9.19229	6.2298	6.86201	14.6916	6.54677	4.91581	10.6465	7.80338	9.73085	7.02556		7.44306	10.3163	9.56691
5	15.723	6.4893	7.57372	8.72383	10.5501	7.28004	5.30833	6.61838	7.86701	7.10908	7.61386	9.15483		7.17874	10.8237	7.0004
6	18.0369	10.6369	8.96235	6.85369	9.40523	9.60783	6.66505	8.18353	11.9559	8.03653	8.90498	10.4648		7.6294	12.4657	9.33331
7	41.6645	8.24559	7.72678	9.00973	14.8287	6.14506	6.87309	12.1219	13.1856	13.8025	8.07305	13.479		9.35302	20.7895	8.64639
8	34.0835	8.88953	9.50058	5.71586	22.097	9.87773	7.41278	6.29654	19.37	7.78882	5.40891	15.4758		7.60451	22.7566	7.61818
9	58.9374	14.7679	9.23191	9.3664	28.7781	9.25977	10.4803	16.0076	24.0144	15.3726	8.18328	21.5979		11.1128	33.3319	12.0547
10	101.679	20.3967	9.87551	14.0614	31.2116	14.9366	7.29925	7.41501	26.6654	7.04899	7.33466	19.439		9.57128	44.7486	12.5207
11	57.4905	21.4493	12.9995	6.59154	27.6016	11.5675	7.03779	11.3974	26.4693	9.57958	7.06934	18.3178		9.0521	32.4698	12.8709
12	167.228	11.4655	7.65817	10.6594	20.2175	8.66519	13.3123	6.63974	51.1425	11.0387	5.32774	15.5313		10.6671	63.5298	8.02454
13	62.2761	15.7933	11.6704	9.96143	31.3385	15.2942	9.66278	8.20435	29.5306	10.4281	10.9056	18.1975		10.4307	35.3357	12.5493
14	137.214	8.78326	6.89464	21.9169	21.3586	6.57463	7.28731	11.7612	21.2659	10.0563	7.14106	13.5712		11.5388	48.3524	8.56505
15	32.4075	13.5365	9.57305	8.98675	9.35058	10.9082	8.97604	4.34113	23.2768	11.355	7.15068	14.3811		9.72272	19.854	8.98413
16	7.25726	7.43868	16.303	8.94333	18.2672	15.499	7.94852	5.68932	38.501	7.29031	6.80658	8.69354		10.1213	18.1797	8.8584
17	23.2347	7.67712	3.30995	4.80052	3.48932	5.16784	5.14657	4.21836	6.2222	4.1661	5.99342	4.7828		4.35579	9.43226	5.76418
18	16.8648	7.4869	5.73565	6.69149	6.41165	6.56863	4.33326	5.39602	13.0702	6.92802	10.9367	4.34065		5.9221	10.1718	7.59706
19	22.5886	8.82875	12.4993	6.59196	8.42037	13.0968	8.88995	11.8619	13.6521	5.3864	12.2664	4.77724		8.3419	12.3596	11.5135
20	20.4658	8.87207	6.82783	10.8765	11.2055	5.6844	9.07935	6.00545	12.5282	11.4788	6.73832	7.92524		9.56563	13.0312	6.82506
21	35.049	5.83641	4.82336	6.29454	4.45843	6.58601	5.24418	7.51911	7.41312	6.3258	6.88395	5.17053		5.67197	13.0228	6.70637
22	14.385	24.2364	3.54417	12.064	3.78772	5.94022	39.7937	10.0956	6.14805	4.1493	14.94	3.9111		14.8878	7.05797	13.8031
23	10.469	8.69458	7.72829	7.07247	12.8925	5.7159	5.65876	8.11989	7.33894	16.0816	6.47149	5.05752		9.13527	8.93949	7.25047
24	16.0346	8.24556	4.43954	8.72134	4.28572	5.89721	7.99923	10.4927	7.17299	10.4755	7.6609	4.35888		7.90891	7.96305	8.07409
25	7.45925	6.57606	10.246	5.9307	8.07822	7.21056	6.03492	7.38492	7.53728	7.10912	6.36973	8.22451		7.33018	7.82481	6.88532
26	7.82536	9.15403	9.82945	14.5946	9.71675	8.16733	11.8166	16.3781	11.1308	6.97124	10.4406	9.8572		10.803	9.63252	11.035
27	9.85775	5.80223	6.25599	8.0205	4.89067	7.80946	4.8256	9.41165	7.72043	6.24197	8.10653	12.4622		6.33602	8.73277	7.78247
28	15.0214	14.7599	13.7998	7.18075	6.68186	15.5752	8.1826	7.64182	13.1801	9.61061	9.84537	7.22068		9.69343	10.526	11.9556
29	5.45201	6.94298	9.66604	5.7606	6.11045	8.17625	10.322	5.87483	9.35673	8.90427	10.59	7.25859		8.66324	7.04445	7.89602
30	7.21304	6.89372	4.33537	6.21129	6.34038	5.19597	4.70198	5.08979	6.80947	4.39618	9.70883	3.18868		4.91121	5.88789	6.72208
31	10.6033	8.37883	7.61942	6.02735	13.5334	5.88367	18.8576	5.6922	8.42412	7.20026	12.9791	5.55851		9.92615	9.52984	8.23345
32	7.42053	7.15007	6.51763	5.41839	7.63305	5.63354	7.5865	5.58649	8.248	6.73861	6.90899	9.40132		6.56528	8.17573	6.31977
33	10.4379	8.35425	5.87258	9.94662	4.80698	6.65546	6.01367	6.63337	8.28097	8.27716	9.79423	9.64422		7.52751	8.29252	7.85933
34	6.67544	7.39101	11.1779	6.70348	7.21477	10.2016	6.04279	7.34118	10.9516	6.07864	13.2359	14.9091		7.5007	9.93772	9.5424
35	6.68504	5.22216	5.11763	6.6717	7.58532	4.39245	5.05445	5.70801	4.28799	6.45345	9.73296	5.22102		5.82431	5.94484	6.26389
36	11.8844	10.6881	9.07651	17.6686	10.762	27.3431	8.48762	7.63001	10.2351	9.76453	7.6645	10.4919		11.2493	10.8433	13.3314
37	14.4359	8.33641	9.39146	8.86357	18.1267	9.49535	7.786	5.75169	10.5046	7.1191	7.46297	7.7758		8.29003	12.7108	7.7616
38	16.1204	9.03873	10.8335	9.2902	7.22758	13.6741	12.3923	5.48893	14.7031	15.0366	14.999	10.7275		11.8881	12.1946	10.8002
39	14.7074	7.42878	6.4919	7.73753	6.33782	10.4728	8.03554	7.38424	10.9551	6.94648	10.1241	8.77815		7.30286	10.1946	8.85247
40	9.98488	6.93109	6.48231	8.8365	7.24706	7.22916	7.17376	8.35921	13.5752	7.2535	7.66227	7.05381		7.43652	9.46524	7.54543
41	6.83	9.51308	8.71395	9.33716	6.79313	9.76471	6.84381	10.7488	7.27982	8.97416	8.55665	7.94805		8.46727	7.21275	9.64582
42	9.6113	4.28146	8.52856	5.62973	8.03896	10.9251	11.2452	8.69457	7.94914	9.34998	4.75253	4.59366		8.68837	7.54826	7.16342
43	7.05752	8.33524	8.09516	11.3283	9.93163	13.4843	7.52485	6.61013	6.33793	8.15053	7.80521	5.50144		8.77471	7.20713	9.05872
44	8.94305	5.68767	7.96824	4.87428	5.12515	10.8779	5.39602	5.1336	6.05055	5.47092	4.8694	7.30733		5.92737	6.85652	6.64214
45	5.36832	5.4667	9.1585	10.2751	4.60176	8.20631	8.50572	10.54	7.07582	6.31772	6.27428	4.40495		8.56426	5.36271	7.62181
DAF	1	2	3	4	5	6	7	8	9	10	11	12		8.58383	CONTROL
2	184.834	119.213	63.3058	84.3038	224.154	73.7762	185.113	45.0259	736.982	162.702	83.8692	70.8154		9.11455	CONTROL
3	124.879	93.9146	90.5733	235.693	84.5283	135.244	237.857	67.5773	72.1058	56.7941	256.433	171.292		9.15381	CONTROL
4	401.549	214.305	220.615	149.515	164.688	352.598	157.123	117.979	255.516	187.281	233.54	168.613		8.71709	CONTROL
5	377.351	155.743	181.769	209.372	253.202	174.721	127.4	158.841	188.808	170.618	182.733	219.716		9.7899	PCU
6	432.885	255.286	215.096	164.489	225.726	230.588	159.961	196.405	286.941	192.877	213.72	251.156		9.84115	PCU
7	999.949	197.894	185.443	216.234	355.888	147.481	164.954	290.925	316.454	331.26	193.753	323.497		8.08983	PCU
8	818.003	213.349	228.014	137.181	530.328	237.066	177.907	151.117	464.879	186.932	129.814	371.419		8.9665	PCU
9	1414.5	354.43	221.566	224.794	690.674	222.234	251.527	384.183	576.346	368.943	196.399	518.35		26.9356	UREA
10	2440.28	489.52	237.012	337.473	749.079	358.479	175.182	177.96	639.969	169.176	176.032	466.536		11.6751	UREA
11	1379.77	514.784	311.988	158.197	662.439	277.62	168.907	273.538	635.262	229.91	169.664	439.628		14.4418	UREA
12	4013.47	275.172	183.796	255.825	485.219	207.965	319.496	159.354	1227.42	264.929	127.866	372.751		9.67848	UREA
13	1494.63	379.039	280.09	239.074	752.123	367.06	231.907	196.904	708.734	250.275	261.733	436.741
14	3293.13	210.798	165.471	526.006	512.606	157.791	174.895	282.27	510.381	241.351	171.385	325.71
15	777.779	324.876	229.753	215.682	224.414	261.797	215.425	104.187	558.644	272.521	171.616	345.146
16	174.174	178.528	391.271	214.64	438.412	371.977	190.764	136.544	924.024	174.968	163.358	208.645
17	557.634	184.251	79.4389	115.213	83.7437	124.028	123.518	101.241	149.333	99.9864	143.842	114.787
18	404.755	179.685	137.655	160.596	153.88	157.647	103.998	129.505	313.685	166.272	262.481	104.176
19	542.126	211.89	299.983	158.207	202.089	314.324	213.359	284.686	327.649	129.274	294.395	114.654
20	491.18	212.93	163.868	261.036	268.933	136.426	217.904	144.131	300.677	275.491	161.72	190.206
21	841.176	140.074	115.761	151.069	107.002	158.064	125.86	180.459	177.915	151.819	165.215	124.093
22	345.24	581.675	85.0602	289.535	90.9052	142.565	955.05	242.295	147.553	99.5833	358.56	93.8665
23	251.257	208.67	185.479	169.739	309.419	137.182	135.81	194.877	176.135	385.957	155.316	121.381
24	384.831	197.894	106.549	209.312	102.857	141.533	191.981	251.824	172.152	251.412	183.862	104.613
25	179.022	157.825	245.903	142.337	193.877	173.053	144.838	177.238	180.895	170.619	152.874	197.388
26	187.809	219.697	235.907	350.271	233.202	196.016	283.597	393.074	267.139	167.31	250.574	236.573
27	236.586	139.253	150.144	192.492	117.376	187.427	115.814	225.88	185.29	149.807	194.557	299.093
28	360.513	354.239	331.194	172.338	160.365	373.804	196.382	183.404	316.323	230.655	236.289	173.296
29	130.848	166.632	231.985	138.255	146.651	196.23	247.729	140.996	224.562	213.702	254.161	174.206
30	173.113	165.449	104.049	149.071	152.169	124.703	112.848	122.155	163.427	105.508	233.012	76.5283
31	254.48	201.092	182.866	144.656	324.801	141.208	452.582	136.613	202.179	172.806	311.498	133.404
32	178.093	171.602	156.423	130.041	183.193	135.205	182.076	134.076	197.952	161.727	165.816	225.632
33	250.51	200.502	140.942	238.719	115.368	159.731	144.328	159.201	198.743	198.652	235.062	231.461
34	160.211	177.384	268.269	160.884	173.154	244.838	145.027	176.188	262.838	145.887	317.661	357.819
35	160.441	125.332	122.823	160.121	182.048	105.419	121.307	136.992	102.912	154.883	233.591	125.305
36	285.224	256.516	217.836	424.047	258.288	656.234	203.703	183.12	245.642	234.349	183.948	251.806
37	346.462	200.074	225.395	212.726	435.041	227.888	186.864	138.041	252.111	170.858	179.111	186.619
38	386.889	216.93	260.003	222.965	173.462	328.179	297.415	131.734	352.874	360.879	359.977	257.459
39	352.977	178.291	155.805	185.701	152.108	251.346	192.853	177.222	262.922	166.716	242.978	210.676
40	239.637	166.346	155.575	212.076	173.929	173.5	172.17	200.621	325.805	174.084	183.894	169.292
41	163.92	228.314	209.135	224.092	163.035	234.353	164.251	257.972	174.716	215.38	205.36	190.753
42	230.671	102.755	204.685	135.113	192.935	262.203	269.885	208.67	190.779	224.399	114.061	110.248
43	169.38	200.046	194.284	271.88	238.359	323.623	180.596	158.643	152.11	195.613	187.325	132.035
44	214.633	136.504	191.238	116.983	123.004	261.07	129.505	123.206	145.213	131.302	116.866	175.376
45	128.84	131.201	219.804	246.602	110.442	196.951	204.137	252.959	169.82	151.625	150.583	105.719					%change
													AVERAGE				PCU vs con	PCU vs u336
est. cum. Emission µg m-2	26935.6	9789.9	8583.83	9114.55	11675.1	9841.15	9153.81	8089.83	14441.8	8717.09	8966.5	9678.48	8892.32	15682.8	9171.85		3.14346	41.5164
est. cum. Emission mg m-2	26.9356	9.7899	8.58383	9.11455	11.6751	9.84115	9.15381	8.08983	14.4418	8.71709	8.9665	9.67848	8.89232	15.6828	9.17185
est cum. Emission kg ha-1	0.269356	0.097899	0.0858383	0.0911455	0.116751	0.0984115	0.0915381	0.0808983	0.144418	0.0871709	0.089665	0.0967848	0.0889232	0.156828	0.0917185
est. emission, % applied	0.134678	0.0489495	0.0429191	0.0455728	0.0583756	0.0492057	0.045769	0.0404492	0.0722091	0.0435855	0.0448325	0.0483924	0.0444616	0.0784138	0.0458592
	26.9356	9.7899	8.58383	9.11455	11.6751	9.84115	9.15381	8.08983	14.4418	8.71709	8.9665	9.67848
	26.9356
	9.7899
	8.58383
	9.11455
	11.6751
	9.84115
	9.15381
	8.08983
	14.4418
	8.71709
	8.9665
	9.67848

## Sheet: 45d cumulative stats
	For cumulative statistics in JMP			N2O	Student's T-tes	DIFF	STD ERR DIF	LOWER CL	UPPER CL	P VAL
est. cum. Emission mg m-2				UREA	CONTROL	443.111	27.2194	367.114	519.108	<.0001
				UREA	PCU	392.792	27.2194	316.796	468.789	<.0001
GAS	cumulative flux	treatment		PCU	CONTROL	50.3188	27.2194	-25.678	126.316	0.2089
N2O	21.9963	CONTROL
N2O	23.5094	CONTROL
N2O	20.9487	CONTROL		NH3	Student's T-tes	DIFF	STD ERR DIF	LOWER CL	UPPER CL	P VAL
N2O	21.7754	CONTROL		UREA	CONTROL	6.79044	3.18474	-0.41394	13.9948	0.0618
N2O	475.468	UREA		UREA	PCU	6.51092	3.18474	-0.69347	13.7153	0.0713
N2O	387.629	UREA		PCU	CONTROL	0.279526	3.18474	-6.92486	7.48391	0.932
N2O	458.351	UREA
N2O	539.226	UREA
N2O	98.97	PCU
N2O	73.5006	PCU
N2O	75.7015	PCU
N2O	41.3328	PCU
NH3	8.58383	CONTROL
NH4	9.11455	CONTROL
NH5	9.15381	CONTROL
NH6	8.71709	CONTROL
NH7	26.9356	UREA
NH8	11.6751	UREA
NH9	14.4418	UREA
NH10	9.67848	UREA
NH11	9.7899	PCU
NH12	9.84115	PCU
NH13	8.08983	PCU
NH14	8.9665	PCU

## Sheet: 45d for figure
	CONTROL	UREA	PCU
NH3	8.89232	15.6828	9.17185
N2O	22.0574	465.168	72.3762

## Sheet: 20d SAND NH3
THIS DATA HAS BEEN CHECKED FOR CORRECT UNIT CALCULATIONS AND OUTLIERS
SAND	NH3 FLUX, µg NH3 m-2 h-1													AVG FLUX
DAF	t1c4	t1c7	t1c9	t2c2	t2c5	t2c12	t3c1	t3c6	t3c10	t4c3	t4c8	t4c11		CONTROL	UREA 336	UREA 224	PCU 224
1														#DIV/0!	#DIV/0!	#DIV/0!	#DIV/0!
2	12.0383	14.0831	17.0037	16.8562	18.8377	16.0955	10.9671	26.318	31.4761	14.1014	15.9036	12.0383		14.375	15.981	17.5659	17.2631
3	11.8415	10.4623	10.3677	15.7958	17.5884	10.039	16.1227	14.7883	15.9324	11.6755	9.64063	11.8415		10.8905	12.2086	14.584	14.4744
4	16.6476	15.451	17.0032	20.677	19.262	13.6588	18.4709	15.8331	13.1016	17.1778	10.6218	16.6476		16.3673	17.7104	18.9807	17.8659
5	24.4106	16.6599	13.8584	11.7048	18.0792	12.5037	15.9522	16.9492	16.8012	11.0037	19.8763	14.3647		18.3096	14.0744	14.5474	14.0959
6	28.9935	26.0085	34.1244	18.9418	17.1277	46.0061	13.2017	21.6761	18.4923	10.9313	53.9392	24.1211		29.7088	26.3583	23.398	27.3585
7	14.0325	15.2343	19.9989	22.1591	17.4155	46.3917	9.99669	58.2769	23.3581	26.3452	15.7803	14.0325		16.4219	19.1308	19.8578	28.6554
8	29.2391	6.91131	10.6661	10.4482	8.24126	18.665	20.1042	29.6656	23.1154	9.53681	7.94934	29.2391		15.6055	9.34187	9.78519	12.4515
9	19.5987	13.0811	7.45191	14.0389	12.0368	14.4595	11.2431	15.3497	9.6246	18.6955	7.20311	19.5987		13.3772	11.524	11.1759	13.5117
10	13.3778	6.45223	6.66539	9.05034	10.006	10.6182	10.6505	10.3482	10.9528	9.39393	8.92651	13.3778		8.83179	7.38932	8.57391	9.89153
11	14.1969	12.0633	8.74936	11.3396	8.8598	22.3503	15.428	15.3993	12.0346	7.20077	8.9137	14.1969		11.6698	10.7174	9.64958	14.1832
12	7.56408	8.73195	7.87499	14.8111	8.10776	17.5276	14.7006	10.192	7.21792	14.11	8.81354	7.56408		8.05701	10.4727	10.2646	13.4822
13	10.5539	9.10098	9.84199	5.94154	8.74234	8.04964	10.414	12.2982	7.32755	8.78018	9.92404	6.71234		9.83229	8.29484	8.17529	7.57784
14	9.56943	6.81869	8.0751	7.29014	6.82391	8.68929	8.14545	7.95069	6.22252	10.0849	6.79691	12.7101		8.15441	7.39464	7.39638	7.60111
15	6.805	10.5265	9.75018	10.1174	9.56751	9.29989	7.94958	10.2499	5.18711	13.8542	12.1076	6.805		9.02724	10.1314	9.81171	9.66161
16	10.6224	9.55795	10.2494	6.82489	9.22131	5.91432	9.02334	11.5589	8.24024	12.2675	6.46266	10.6224		10.1432	8.87741	8.7652	7.32017
17	7.50862	4.57784	5.85776	7.86852	4.64861	6.04633	14.2336	7.8908	12.0998	9.82331	13.1366	7.50862		5.98141	6.10137	6.12497	6.18782
18	7.77112	6.6333	9.24928	6.81679	5.82646	6.42219	8.08514	6.34486	5.68743	14.9225	7.18998	7.77112		7.88457	7.56646	7.29751	6.35515
19	7.97746	8.02852	4.73031	9.67441	9.03013	4.4434	8.41987	5.33277	8.23416	8.87606	5.75909	7.97746		6.9121	7.47774	7.81162	7.71598
20	6.04505	3.7437	4.75929	6.27043	8.62056	14.602	9.90504	8.29006	5.69062	7.93977	6.16777	6.04505		4.84935	4.92447	6.5501	9.83099
NH3	EMISSIONS, µg m-2
DAF	t1c4	t1c7	t1c9	t2c2	t2c5	t2c12	t3c1	t3c6	t3c10	t4c3	t4c8	t4c11
1	0	0	0	0	0	0	0	0	0	0	0	0
2	288.919	337.993	408.09	404.549	452.104	386.291	263.21	631.632	755.428	338.434	381.688	288.919
3	284.196	251.095	248.826	379.098	422.122	240.937	386.944	354.918	382.379	280.212	231.375	284.196
4	399.543	370.825	408.078	496.249	462.287	327.812	443.302	379.993	314.438	412.266	254.922	399.543
5	585.854	399.839	332.601	280.914	433.901	300.089	382.854	406.782	403.228	264.088	477.031	344.752
6	695.844	624.203	818.986	454.604	411.064	1104.15	316.84	520.226	443.815	262.351	1294.54	578.907
7	336.779	365.624	479.973	531.818	417.971	1113.4	239.92	1398.65	560.595	632.286	378.728	336.779
8	701.738	165.871	255.987	250.756	197.79	447.959	482.502	711.975	554.77	228.883	190.784	701.738
9	470.369	313.946	178.846	336.934	288.883	347.028	269.835	368.393	230.991	448.693	172.875	470.369
10	321.066	154.854	159.969	217.208	240.144	254.837	255.613	248.357	262.868	225.454	214.236	321.066
11	340.725	289.519	209.985	272.15	212.635	536.408	370.271	369.583	288.83	172.819	213.929	340.725
12	181.538	209.567	189	355.467	194.586	420.663	352.814	244.609	173.23	338.641	211.525	181.538
13	253.294	218.423	236.208	142.597	209.816	193.191	249.935	295.157	175.861	210.724	238.177	161.096
14	229.666	163.649	193.802	174.963	163.774	208.543	195.491	190.816	149.34	242.038	163.126	305.043
15	163.32	252.637	234.004	242.818	229.62	223.197	190.79	245.997	124.491	332.501	290.583	163.32
16	254.937	229.391	245.986	163.797	221.311	141.944	216.56	277.414	197.766	294.42	155.104	254.937
17	180.207	109.868	140.586	188.845	111.567	145.112	341.607	189.379	290.395	235.76	315.278	180.207
18	186.507	159.199	221.983	163.603	139.835	154.133	194.043	152.277	136.498	358.141	172.56	186.507
19	191.459	192.684	113.527	232.186	216.723	106.642	202.077	127.986	197.62	213.025	138.218	191.459
20	145.081	89.8487	114.223	150.49	206.894	350.447	237.721	198.961	136.575	190.555	148.027	145.081
													AVERAGE
est. cum. Emission µg m-2	6211.04	4899.04	5190.66	5439.05	5233.03	7002.78	5592.33	7313.1	5779.12	5681.29	5642.71	5836.18	5433.58	5891.62	6228.18	5720.06
est. cum. Emission mg m-2	6.21104	4.89904	5.19066	5.43905	5.23303	7.00278	5.59233	7.3131	5.77912	5.68129	5.64271	5.83618	5.43358	5.89162	6.22818	5.72006
est cum. Emission kg ha-1	0.0621104	0.0489904	0.0519066	0.0543905	0.0523303	0.0700278	0.0559233	0.073131	0.0577912	0.0568129	0.0564271	0.0583618	0.0543358	0.0589162	0.0622818	0.0572006
est. emission, % applied	0.0310552	0.0244952	0.0259533	0.0271952	0.0261651	0.0350139	0.0279616	0.0365655	0.0288956	0.0284065	0.0282135	0.0291809	0.0271679	0.0294581	0.0311409	0.0286003
	6211.04	4899.04	5190.66	5439.05	5233.03	7002.78	5592.33	7313.1	5779.12	5681.29	5642.71	5836.18

## Sheet: 20d SAND N2O
THIS DATA HAS BEEN CHECKED FOR CORRECT UNIT CALCULATIONS AND OUTLIERS
SAND	N2O FLUX, µg N2O m-2 h-1													AVG FLUX
DAF	t1c4	t1c7	t1c9	t2c2	t2c5	t2c12	t3c1	t3c6	t3c10	t4c3	t4c8	t4c11**		CONTROL	UREA 336	UREA 224	PCU 224
1														#DIV/0!	#DIV/0!	#DIV/0!	#DIV/0!
2	35.2574	22.6673	24.5981	27.3008	21.7665	35.2036	20.3986	21.0957	17.6063	22.231	30.8895	196.932		27.5076	24.8554	24.5551	28.0903
3	43.6349	22.6555	1.07516	35.6865	31.2414	32.4759	63.3948	32.9208	45.5256	72.9596	28.4721	128.626		22.4552	19.8057	22.6677	33.1346
4	26.9997	24.8667	26.5721	36.5076	22.0445	25.6519	29.4514	25.0428	25.109	22.1372	26.5734	243.63		26.1462	29.3155	28.3747	28.068
5	22.3681	26.1844	28.2068	23.2055	21.6681	30.6324	22.1672	18.4214	21.0618	24.2457	25.9659	222.157		25.5865	25.8656	24.3601	25.1687
6	26.0368	13.9549	20.2048	25.8005	22.969	94.5855	29.6677	23.2981	11.0822	26.7395	62.1714	255.067		20.0655	19.9867	22.9914	47.785
7	145.03	25.6321	26.2959	35.464	45.1456	29.3237	32.3091	23.9739	29.5023	48.6521	31.956	150.254		65.6525	29.1307	35.6352	36.6444
8	16.4579	16.6248	17.6282	15.4905	15.4109	16.1363	22.1923	19.5516	14.2766	14.9532	14.7108	279.66		16.9036	16.5812	16.1765	15.6792
9	15.2214	14.7612	18.5047	13.5077	14.6862	14.1224	11.8321	14.9126	14.5326	37.1127	15.6819	255.624		16.1625	15.5912	15.5662	14.1054
10	19.1501	25.2229	20.3836	17.0165	20.1405	16.7681	18.3184	15.5062	12.521	46.2902	20.0369	216.572		21.5855	20.8743	19.1802	17.975
11	13.754	12.9881	13.4128	15.0802	12.4339	15.0902	17.4731	21.5864	15.7041	17.324	18.9505	89.188		13.385	13.827	13.6423	14.2014
12	36.1697	15.9138	21.44	18.7366	14.4021	37.8144	33.3101	24.2779	20.2542	34.3444	39.085	194.146		24.5078	18.6968	18.1929	23.651
13	24.6426	35.7662	25.3187	34.5644	29.9285	20.722	26.0835	23.1771	29.6557	30.0503	29.4131	242.434		28.5758	31.8831	29.9372	28.405
14	23.3102	19.3268	24.2915	24.7037	29.3697	37.6816	17.1238	21.6284	18.0529	15.7807	31.4163	205.529		22.3095	22.774	26.1217	30.585
15	29.8279	20.7804	26.6369	27.5522	23.4528	27.8331	24.7104	22.6042	20.5755	40.1358	24.2805	280.024		25.7484	24.9898	25.8806	26.2793
16	16.7318	16.2909	17.0265	37.1162	15.3559	17.4971	30.5481	29.0361	19.2328	40.15	17.2111	131.026		16.6831	23.4779	23.1662	23.3231
17	15.1614	13.9622	28.78	16.6116	12.295	16.9533	19.4969	19.8359	16.1896	25.885	16.2407	109.002		19.3012	19.7846	19.2289	15.2866
18	32.9478	31.8364	32.4422	40.4837	22.1114	34.2629	36.1697	30.8178	37.0761	48.3951	62.415	159.008		32.4088	34.9208	31.6791	32.286
19	20.3952	19.0155	16.561	18.2399	17.2562	26.3751	18.1829	18.7269	20.1457	23.3914	33.6052	271.334		18.6572	17.9388	17.3524	20.6237
20	12.7051	16.1952	12.718	14.3353	15.7189	19.3076	12.758	12.9398	16.595	34.1129	17.2778	106.14		13.8728	14.4162	14.2574	16.454
NH3	EMISSIONS, µg m-2
DAF	t1c4	t1c7	t1c9	t2c2	t2c5	t2c12	t3c1	t3c6	t3c10	t4c3	t4c8	t4c11
1	0	0	0	0	0	0	0	0	0	0	0	0
2	846.178	544.015	590.354	655.219	522.396	844.887	489.567	506.296	422.55	533.544	741.347	4726.38
3	1047.24	543.732	25.8039	856.475	749.794	779.422	1521.48	790.099	1092.61	1751.03	683.33	3087.04
4	647.993	596.801	637.729	876.183	529.069	615.645	706.833	601.027	602.616	531.293	637.761	5847.12
5	536.834	628.426	676.964	556.932	520.034	735.177	532.012	442.113	505.484	581.898	623.182	5331.77
6	624.884	334.917	484.915	619.212	551.257	2270.05	712.024	559.153	265.972	641.748	1492.11	6121.61
7	3480.71	615.17	631.102	851.136	1083.49	703.768	775.419	575.373	708.056	1167.65	766.944	3606.09
8	394.988	398.994	423.077	371.773	369.86	387.272	532.615	469.238	342.638	358.876	353.059	6711.85
9	365.315	354.269	444.113	324.185	352.469	338.938	283.97	357.903	348.783	890.705	376.365	6134.97
10	459.601	605.349	489.206	408.396	483.372	402.435	439.642	372.148	300.504	1110.97	480.884	5197.73
11	330.097	311.715	321.907	361.924	298.414	362.166	419.354	518.072	376.899	415.776	454.812	2140.51
12	868.074	381.931	514.56	449.678	345.65	907.547	799.442	582.669	486.101	824.266	938.041	4659.51
13	591.423	858.388	607.648	829.545	718.284	497.329	626.004	556.252	711.738	721.207	705.915	5818.41
14	559.444	463.844	582.997	592.889	704.874	904.358	410.972	519.081	433.269	378.738	753.99	4932.7
15	715.869	498.729	639.287	661.252	562.867	667.994	593.049	542.501	493.812	963.259	582.732	6720.57
16	401.563	390.982	408.636	890.79	368.541	419.931	733.155	696.866	461.588	963.601	413.067	3144.61
17	363.874	335.093	690.721	398.677	295.08	406.88	467.925	476.062	388.551	621.24	389.777	2616.04
18	790.747	764.074	778.614	971.609	530.675	822.308	868.074	739.626	889.826	1161.48	1497.96	3816.19
19	489.485	456.371	397.465	437.758	414.148	633.003	436.389	449.446	483.498	561.393	806.526	6512.01
20	304.922	388.685	305.231	344.048	377.255	463.383	306.193	310.556	398.279	818.708	414.667	2547.36
													AVERAGE
est. cum. Emission µg m-2	13819.2	9471.49	9650.33	11457.7	9777.53	13162.5	11654.1	10064.5	9712.78	14997.4	13112.5	89672.5	10980.4	11465.9	10477.1	39260.8
est. cum. Emission mg m-2	13.8192	9.47149	9.65033	11.4577	9.77753	13.1625	11.6541	10.0645	9.71278	14.9974	13.1125	89.6725	10.9804	11.4659	10.4771	14.0549
est cum. Emission kg ha-1	0.138192	0.0947149	0.0965033	0.114577	0.0977753	0.131625	0.116541	0.100645	0.0971278	0.149974	0.131125	0.896725	0.109804	0.114659	0.104771	0.392608
est. emission, % applied	0.0690962	0.0473574	0.0482516	0.0572884	0.0488877	0.0658125	0.0582706	0.0503224	0.0485639	0.0749869	0.0655624	0.448362	0.0549018	0.0573295	0.0523856	0.196304
	13.8192	9.47149	9.65033	11.4577	9.77753	13.1625	11.6541	10.0645	9.71278	14.9974	13.1125	89.6725

## Sheet: 20d SANDY LOAM NH3
LOAM	NH3 FLUX, µg NH3 m-2 h-1													AVG FLUX
DAF	t1c4	t1c7	t1c9	t2c2	t2c5	t2c12	t3c1	t3c6	t3c10	t4c3	t4c8	t4c11		CONTROL	UREA 336	UREA 224	PCU 224
1														#DIV/0!	#DIV/0!	#DIV/0!	#DIV/0!
2	25.5603	17.0068	25.8088	36.2768	34.0455	43.9589	48.0601	40.4673	43.3123	21.2861	37.8174	32.1495		22.792	26.3641	32.0437	38.0938
3	36.0571	35.7503	31.3354	100.597	77.7049	100.675	160.72	72.3251	91.3268	42.7977	49.9216	41.2543		34.3809	55.8942	69.8791	92.9922
4	56.9389	73.6799	70.7881	261.289	219.178	281.405	365.592	119.679	287.972	84.0251	69.0575	83.9769		67.1356	135.252	183.752	253.957
5	20.6262	29.3909	88.4574	52.0507	81.5301	169.406	259.425	126.959	596.534	74.939	55.934	49.8821		46.1582	56.633	74.0127	100.996
6	53.8199	70.1352	36.9566	156.501	158.73	589.864	284.595	129.687	679.137	104.41	42.6944	63.7148		53.6372	87.8642	117.396	301.698
7	39.2403	71.1126	7.48841	428.969	228.248	623.826	279.123	198.547	1024.11	220.256	31.6406	51.5805		39.2805	169.19	221.569	427.015
8	47.8968	64.749	46.7869	220.157	766.584	472.613	336.944	157.092	739.213	322.976	82.0759	52.3409		53.1443	110.564	344.509	486.452
9	50.4169	60.5711	62.86	319.485	454.447	338.927	438.339	500.668	452.629	357.339	112.168	47.1968		57.9493	147.639	278.931	370.953
10	48.8867	63.7507	41.4568	486.616	285.21	622.921	608.699	243.984	364.212	87.7626	37.9296	51.9136		51.3647	197.274	271.094	464.916
11	30.7586	55.3809	37.3203	328.343	395.591	571.741	710.524	268.034	380.766	98.9454	34.6076	38.89		41.1533	140.348	253.751	431.892
12	38.6182	52.7376	40.2599	556.965	505.07	381.183	432.511	234.65	259.949	103.412	33.3322	42.8358		43.8719	216.654	367.432	481.073
13	38.6038	41.5479	37.0449	392.192	425.671	351.517	462.175	224.077	210.534	128.545	35.0031	35.9553		39.0655	156.928	284.969	389.793
14	25.602	52.0241	37.5866	416.832	193.209	193.275	280.025	129.218	127.675	799.242	327.925	25.3701		38.4042	168.814	215.876	267.772
15	35.3976	66.6227	70.2517	411.43	439.681	416.35	312.223	182.22	376.953	263.016	167.911	23.0819		57.424	182.768	307.121	422.487
16	45.3176	13.9295	45.2727	788.431	211.302	244.76	113.33	157.078	231.379	151.673	117.225	33.5282		34.8399	282.544	348.335	414.831
17	22.1294	38.8612	30.6134	152.897	238.088	113.244	170.138	157.878	58.6938	108.15	28.3297	14.1428		30.5346	74.1239	140.533	168.076
18	17.4535	37.4783	28.0467	73.485	177.538	69.124	140.353	69.1813	55.0681	90.5129	17.4346	17.1701		27.6595	46.3367	93.0232	106.716
19														#DIV/0!	#DIV/0!	#DIV/0!	#DIV/0!
20														#DIV/0!	#DIV/0!	#DIV/0!	#DIV/0!
NH3	EMISSIONS, µg m-2
DAF	t1c4	t1c7	t1c9	t2c2	t2c5	t2c12	t3c1	t3c6	t3c10	t4c3	t4c8	t4c11
1	0	0	0	0	0	0	0	0	0	0	0	0
2	613.448	408.164	619.41	870.644	817.091	1055.01	1153.44	971.214	1039.5	510.866	907.618	771.588
3	865.369	858.006	752.05	2414.33	1864.92	2416.2	3857.27	1735.8	2191.84	1027.14	1198.12	990.103
4	1366.53	1768.32	1698.92	6270.94	5260.27	6753.71	8774.22	2872.29	6911.33	2016.6	1657.38	2015.45
5	495.029	705.382	2122.98	1249.22	1956.72	4065.75	6226.19	3047.02	14316.8	1798.54	1342.42	1197.17
6	1291.68	1683.24	886.959	3756.02	3809.52	14156.7	6830.27	3112.49	16299.3	2505.85	1024.66	1529.15
7	941.768	1706.7	179.722	10295.3	5477.96	14971.8	6698.95	4765.13	24578.6	5286.13	759.375	1237.93
8	1149.52	1553.98	1122.89	5283.77	18398	11342.7	8086.65	3770.22	17741.1	7751.43	1969.82	1256.18
9	1210.01	1453.71	1508.64	7667.63	10906.7	8134.24	10520.1	12016	10863.1	8576.15	2692.03	1132.72
10	1173.28	1530.02	994.963	11678.8	6845.03	14950.1	14608.8	5855.61	8741.08	2106.3	910.31	1245.93
11	738.207	1329.14	895.687	7880.22	9494.18	13721.8	17052.6	6432.81	9138.39	2374.69	830.582	933.36
12	926.836	1265.7	966.239	13367.2	12121.7	9148.4	10380.3	5631.6	6238.78	2481.89	799.972	1028.06
13	926.492	997.148	889.079	9412.6	10216.1	8436.4	11092.2	5377.85	5052.82	3085.09	840.074	862.927
14	614.448	1248.58	902.078	10004	4637.02	4638.61	6720.6	3101.24	3064.2	19181.8	7870.19	608.882
15	849.542	1598.94	1686.04	9874.32	10552.3	9992.41	7493.34	4373.28	9046.87	6312.39	4029.87	553.966
16	1087.62	334.309	1086.55	18922.3	5071.26	5874.24	2719.92	3769.88	5553.1	3640.14	2813.41	804.677
17	531.106	932.668	734.721	3669.53	5714.11	2717.85	4083.32	3789.08	1408.65	2595.6	679.914	339.428
18	418.883	899.478	673.121	1763.64	4260.91	1658.98	3368.47	1660.35	1321.63	2172.31	418.431	412.082
19	0	0	0	0	0	0	0	0	0	0	0	0
20	0	0	0	0	0	0	0	0	0	0	0	0						%change
													AVERAGE					PCU vs con	PCU vs u336	PCU vs u224
est. cum. Emission µg m-2	15199.8	20273.5	17720	124380	117404	134035	129667	72281.9	143507	73422.9	30744.2	16919.6	17731.1	125273	115152	40362.2		127.635	67.7806	64.9487
est. cum. Emission mg m-2	15.1998	20.2735	17.72	124.38	117.404	134.035	129.667	72.2819	143.507	73.4229	30.7442	16.9196	17.7311	125.273	115.152	40.3622
est cum. Emission kg ha-1	0.151998	0.202735	0.1772	1.2438	1.17404	1.34035	1.29667	0.722819	1.43507	0.734229	0.307442	0.169196	0.177311	1.25273	1.15152	0.403622			66.35
est. emission, % applied	0.0759989	0.101367	0.0886002	0.621902	0.587019	0.670175	0.648333	0.361409	0.717535	0.367115	0.153721	0.084598	0.0886555	0.626365	0.575759	0.201811
	15.1998	20.2735	17.72	124.38	117.404	134.035	129.667	72.2819	143.507	73.4229	30.7442	16.9196

## Sheet: 20d SANDY LOAM N2O
THIS DATA HAS BEEN CHECKED FOR CORRECT UNIT CALCULATIONS AND OUTLIERS
SANDY LOAM	N2O FLUX, µg N2O m-2 h-1													AVG FLUX
DAF	t1c4	t1c7	t1c9	t2c2	t2c5	t2c12	t3c1	t3c6	t3c10	t4c3	t4c8	t4c11		CONTROL	UREA 336	UREA 224	PCU 224
1														#DIV/0!	#DIV/0!	#DIV/0!	#DIV/0!
2	33.1005	31.4196	13.6772	55.1646	88.3729	58.7126	59.3119	58.9751	28.495	44.6584	37.1158	26.6332		26.0658	33.4205	52.4049	67.4167
3	33.7655	18.7981	15.8541	26.8829	78.1499	199.942	50.2504	54.4176	37.6653	20.7005	27.3893	25.8106		22.8059	20.5117	40.2956	101.658
4	24.698	32.1718	22.4286	38.5635	57.8923	112.284	73.7177	65.5905	38.8441	40.3211	29.3671	27.6964		26.4328	31.0547	39.6281	69.5801
5	26.9423	17.9319	23.2786	37.8974	83.5291	64.9222	56.388	59.29	40.5727	24.5528	39.0867	57.7968		22.7176	26.3693	48.235	62.1162
6	37.9519	32.0693	27.4525	39.6012	175.378	70.0626	71.2623	28.225	57.9478	55.6506	47.4783	47.0343		32.4913	33.041	80.8107	95.0141
7	27.4464	22.5716	25.718	40.0504	174.998	42.3213	50.7935	31.5477	74.9986	27.1081	29.5875	37.0359		25.2453	29.4467	80.2556	85.79
8	56.9287	27.473	29.2568	47.2139	257.926	65.4759	92.8555	44.5926	90.5322	25.3723	25.1094	43.0862		37.8861	34.6479	111.466	123.539
9	33.8402	25.6663	35.2836	54.9455	65.7205	59.3861	70.8527	49.4641	152.088	31.2896	41.193	53.5401		31.5967	38.6318	51.9832	60.0174
10	45.0659	19.3632	36.5614	35.2232	57.6659	56.4251	94.6819	50.2339	114.115	43.76	23.2154	45.9878		33.6635	30.3826	43.1502	49.7714
11	28.6977	31.5452	31.1979	44.4767	41.5514	79.06	89.5967	43.1813	124.023	43.4264	38.2496	39.8142		30.4803	35.7399	39.0753	55.0294
12	66.1272	34.4705	32.9002	30.2402	34.4203	127.83	113.412	43.9111	94.0705	39.1417	28.3463	37.6085		44.4993	32.537	32.5202	64.1635
13	42.2956	35.7929	32.4694	44.2259	58.9548	236.984	99.9743	50.2077	131.208	48.9919	108.502	39.1838		36.8526	37.4961	45.2167	113.388
14	68.5479	77.5197	30.4184	50.7233	83.8591	123.31	77.7421	69.6436	120.841	45.0066	87.1321	104.212		58.8286	52.8871	55.0003	85.9641
15	22.9259	44.9192	37.972	31.5558	45.1155	83.7973	92.8246	33.4617	109.901	42.7001	49.4708	40.4267		35.2724	38.149	38.2144	53.4896
16	20.1395	34.4938	53.8995	43.9514	52.1731	150.471	115.89	50.4616	117.971	45.9031	60.0063	53.6075		36.1776	44.1149	50.008	82.1985
17	44.0921	32.3944	5.22723	40.8858	66.8055	61.5597	83.6314	34.9907	79.7811	33.9366	45.8068	7.93361		27.2379	26.1691	37.6395	56.417
18	23.9004	22.2711	22.9037	26.8408	59.7524	55.6965	55.9833	22.3042	39.1797	33.4769	33.3193	45.3291		23.0251	24.0052	36.499	47.4299
19														#DIV/0!	#DIV/0!	#DIV/0!	#DIV/0!
20														#DIV/0!	#DIV/0!	#DIV/0!	#DIV/0!
NH3	EMISSIONS, µg m-2
DAF	t1c4	t1c7	t1c9	t2c2	t2c5	t2c12	t3c1	t3c6	t3c10	t4c3	t4c8	t4c11
1	0	0	0	0	0	0	0	0	0	0	0	0
2	794.413	754.07	328.253	1323.95	2120.95	1409.1	1423.49	1415.4	683.88	1071.8	890.779	639.197
3	810.373	451.154	380.499	645.189	1875.6	4798.61	1206.01	1306.02	903.967	496.812	657.342	619.453
4	592.752	772.124	538.287	925.525	1389.41	2694.83	1769.22	1574.17	932.259	967.707	704.811	664.714
5	646.615	430.366	558.685	909.537	2004.7	1558.13	1353.31	1422.96	973.746	589.266	938.082	1387.12
6	910.846	769.664	658.86	950.429	4209.08	1681.5	1710.3	677.4	1390.75	1335.61	1139.48	1128.82
7	658.713	541.719	617.232	961.21	4199.96	1015.71	1219.04	757.144	1799.97	650.595	710.099	888.862
8	1366.29	659.353	702.162	1133.13	6190.22	1571.42	2228.53	1070.22	2172.77	608.936	602.625	1034.07
9	812.165	615.991	846.806	1318.69	1577.29	1425.27	1700.46	1187.14	3650.1	750.95	988.633	1284.96
10	1081.58	464.717	877.473	845.358	1383.98	1354.2	2272.37	1205.61	2738.75	1050.24	557.169	1103.71
11	688.745	757.085	748.749	1067.44	997.234	1897.44	2150.32	1036.35	2976.55	1042.23	917.989	955.541
12	1587.05	827.291	789.605	725.764	826.088	3067.92	2721.88	1053.87	2257.69	939.4	680.31	902.604
13	1015.1	859.029	779.265	1061.42	1414.91	5687.63	2399.38	1204.99	3149	1175.81	2604.05	940.412
14	1645.15	1860.47	730.041	1217.36	2012.62	2959.44	1865.81	1671.45	2900.2	1080.16	2091.17	2501.09
15	550.222	1078.06	911.328	757.34	1082.77	2011.14	2227.79	803.082	2637.63	1024.8	1187.3	970.24
16	483.349	827.85	1293.59	1054.83	1252.15	3611.3	2781.36	1211.08	2831.3	1101.67	1440.15	1286.58
17	1058.21	777.465	125.454	981.259	1603.33	1477.43	2007.15	839.777	1914.75	814.478	1099.36	190.407
18	573.609	534.507	549.689	644.18	1434.06	1336.72	1343.6	535.301	940.313	803.446	799.664	1087.9
19	0	0	0	0	0	0	0	0	0	0	0	0
20	0	0	0	0	0	0	0	0	0	0	0	0						%change
													AVERAGE					PCU vs con	PCU vs u336	PCU vs u224
est. cum. Emission µg m-2	15275.2	12980.9	11436	16522.6	35574.4	39557.8	32380	18972	34853.6	15503.9	18009	17585.7	13230.7	30551.6	28735.2	17032.9		28.7376	44.2488	40.7247
est. cum. Emission mg m-2	15.2752	12.9809	11.436	16.5226	35.5744	39.5578	32.38	18.972	34.8536	15.5039	18.009	17.5857	13.2307	30.5516	28.7352	17.0329
est cum. Emission kg ha-1	0.152752	0.129809	0.11436	0.165226	0.355744	0.395578	0.3238	0.18972	0.348536	0.155039	0.18009	0.175857	0.132307	0.305516	0.287352	0.170329
est. emission, % applied	0.0763759	0.0649046	0.0571799	0.0826131	0.177872	0.197789	0.1619	0.0948598	0.174268	0.0775196	0.0900451	0.0879284	0.0661535	0.152758	0.143676	0.0851644
	15.2752	12.9809	11.436	16.5226	35.5744	39.5578	32.38	18.972	34.8536	15.5039	18.009	17.5857

## Sheet: 20d LOAM NH3
SANDY LOAM	NH3 FLUX, µg NH3 m-2 h-1													AVG FLUX
DAF	t1c4	t1c7	t1c9	t2c2	t2c5	t2c12	t3c1	t3c6	t3c10	t4c3	t4c8	t4c11		CONTROL	UREA 336	UREA 224	PCU 224
1														#DIV/0!	#DIV/0!	#DIV/0!	#DIV/0!
2	167.061	18.8555	35.663	21.6175	92.2977	65.73	30.3972	82.359	82.4255	141.763	16.8291	34.7435		73.8598	25.3787	49.8594	59.8818
3	33.4167	17.6818	21.6225	21.5585	47.3968	89.8924	36.4681	39.9235	97.9474	119.841	25.7777	25.8551		24.2403	20.2876	30.1926	52.9492
4	26.4588	21.8877	26.0737	14.0006	85.3079	117.147	59.174	62.9405	108.057	83.6501	28.2628	26.0013		24.8067	20.654	41.7941	72.1518
5	37.3056	32.2396	28.605	31.9062	202.895	113.58	96.6899	132.083	141.757	78.8156	32.3161	27.8414		32.7167	30.9169	87.802	116.127
6	27.5291	30.0604	24.7708	51.4696	350.683	217.538	112.43	187.483	136.048	59.0771	30.2506	27.3832		27.4534	35.4336	142.308	206.564
7	19.8911	23.3581	14.5692	64.9202	372.059	179.253	77.515	172.232	118.975	48.6545	32.0204	23.8092		19.2728	34.2825	150.516	205.411
8	22.096	31.9098	36.7198	172.199	432.764	133.318	78.3419	496.786	120.883	232.021	121.995	19.5585		30.2419	80.2762	213.894	246.094
9	22.6926	29.4514	30.7056	131.562	487.092	333.534	254.413	376.78	218.738	189.492	86.7761	40.5107		27.6165	63.9063	216.453	317.396
10	26.0476	18.8039	17.6032	187.502	280.258	139.141	103.57	172.789	90.2609	50.9195	32.8487	28.2578		20.8182	74.6364	161.788	202.3
11	27.3074	32.9198	20.6667	120.38	285.56	138.597	107.719	182.021	823.677	42.1203	28.7032	30.9577		26.9646	57.9889	142.202	181.513
12	14.7828	14.0337	13.4988	215.439	157.52	103.666	53.6127	81.535	65.5125	48.1054	27.4	22.2559		14.1051	80.9904	128.819	158.875
13	25.0817	24.4955	11.8817	337.172	686.183	73.5674	82.8646	154.711	325.78	40.0936	24.0407	24.3573		20.4863	124.516	345.079	365.641
14	23.7091	24.1702	18.3746	317.386	95.8377	45.3596	83.4964	78.4127	777.169	40.2249	22.3169	12.9606		22.0846	119.977	143.866	152.861
15	18.6505	20.6863	16.6281	372.008	62.9697	7.17279	61.0223	131.279	638.462	42.2699	21.9678	16.4029		18.6549	136.441	150.535	147.384
16	7.93237	10.6668	9.9587	51.4696	428.938	21.5039	54.8352	89.7618	146.503	60.256	32.4099	13.5747		9.5193	24.0317	163.455	167.304
17	13.8481	11.1337	7.22291	218.091	35.7182	38.9768	28.2236	49.4839	28.1864	38.4591	9.11047	9.99179		10.7349	78.816	87.0108	97.5954
18	12.0612	19.2123	16.9279	149.636	38.8404	33.7419	51.9643	81.4551	498.565	19.1269	21.8728	14.4381		16.0671	61.9253	68.4679	74.0726
19	21.8261	28.0097	18.698	172.199	31.6948	43.5849	70.8829	85.3674	237.533	47.9284	23.9283	20.8986		22.8446	72.9687	74.1971	82.4928
20	11.7269	11.2215	9.39853	116.022	19.4051	33.1669	33.5156	40.9863	13.6492	21.3042	13.4638	12.4118		10.7823	45.5474	48.2753	56.1981
NH3	EMISSIONS, µg m-2
DAF	t1c4	t1c7	t1c9	t2c2	t2c5	t2c12	t3c1	t3c6	t3c10	t4c3	t4c8	t4c11
1	0	0	0	0	0	0	0	0	0	0	0	0
2	4009.46	452.533	855.912	518.821	2215.15	1577.52	729.532	1976.62	1978.21	3402.3	403.899	833.843
3	802.001	424.362	518.941	517.403	1137.52	2157.42	875.234	958.165	2350.74	2876.19	618.665	620.522
4	635.012	525.305	625.768	336.014	2047.39	2811.53	1420.18	1510.57	2593.37	2007.6	678.307	624.031
5	895.333	773.751	686.52	765.749	4869.47	2725.91	2320.56	3170	3402.18	1891.57	775.586	668.193
6	660.698	721.45	594.5	1235.27	8416.39	5220.91	2698.31	4499.59	3265.16	1417.85	726.015	657.198
7	477.387	560.595	349.66	1558.08	8929.43	4302.07	1860.36	4133.58	2855.41	1167.71	768.49	571.42
8	530.305	765.836	881.275	4132.78	10386.3	3199.63	1880.2	11922.9	2901.2	5568.49	2927.88	469.403
9	544.622	706.833	736.934	3157.48	11690.2	8004.81	6105.92	9042.71	5249.71	4547.81	2082.63	972.256
10	625.142	451.294	422.476	4500.05	6726.19	3339.39	2485.68	4146.93	2166.26	1222.07	788.368	678.188
11	655.377	790.075	496.001	2889.12	6853.44	3326.34	2585.27	4368.5	19768.3	1010.89	688.877	742.984
12	354.787	336.81	323.97	5170.53	3780.47	2487.97	1286.7	1956.84	1572.3	1154.53	657.599	534.142
13	601.962	587.891	285.16	8092.12	16468.4	1765.62	1988.75	3713.06	7818.72	962.245	576.977	584.575
14	569.018	580.084	440.99	7617.26	2300.11	1088.63	2003.91	1881.9	18652.1	965.397	535.605	311.055
15	447.612	496.47	399.074	8928.19	1511.27	172.147	1464.54	3150.69	15323.1	1014.48	527.227	393.67
16	190.377	256.004	239.009	1235.27	10294.5	516.095	1316.04	2154.28	3516.07	1446.14	777.837	325.792
17	332.355	267.21	173.35	5234.19	857.236	935.444	677.367	1187.61	676.473	923.018	218.651	239.803
18	289.469	461.096	406.269	3591.25	932.169	809.805	1247.14	1954.92	11965.6	459.046	524.946	346.515
19	523.826	672.232	448.751	4132.76	760.675	1046.04	1701.19	2048.82	5700.8	1150.28	574.28	501.566
20	281.446	269.316	225.565	2784.53	465.722	796.005	804.374	983.671	327.581	511.301	323.132	297.882	AVERAGE					%change
													control	urea336	urea224	PCU224		PCU vs con	PCU vs u336	PCU vs u224
est. cum. Emission µg m-2	13426.2	10099.1	9110.12	66396.9	100642	46283.3	35451.3	64761.3	112083	33698.9	15175	10373	10878.5	71107.4	70765.2	19749		81.5416	72.2266	72.0923
est. cum. Emission mg m-2	13.4262	10.0991	9.11012	66.3969	100.642	46.2833	35.4513	64.7613	112.083	33.6989	15.175	10.373	10.8785	71.1074	70.7652	19.749
est cum. Emission kg ha-1	0.134262	0.100991	0.0911012	0.663969	1.00642	0.462833	0.354513	0.647613	1.12083	0.336989	0.15175	0.10373	0.108785	0.711074	0.707652	0.19749
est. emission, % applied	0.0671309	0.0504957	0.0455506	0.331984	0.50321	0.231416	0.177256	0.323807	0.560416	0.168495	0.0758748	0.0518652	0.0543924	0.355537	0.353826	0.0987449
	13.4262	10.0991	9.11012	66.3969	100.642	46.2833	35.4513	64.7613	112.083	33.6989	15.175	10.373

## Sheet: 20d LOAM N2O
THIS DATA HAS BEEN CHECKED FOR CORRECT UNIT CALCULATIONS AND OUTLIERS
SAND	N2O FLUX, µg N2O m-2 h-1													AVG FLUX
DAF	t1c4	t1c7	t1c9	t2c2	t2c5	t2c12	t3c1	t3c6	t3c10	t4c3	t4c8	t4c11		CONTROL	UREA 336	UREA 224	PCU 224
1														#DIV/0!	#DIV/0!	#DIV/0!	#DIV/0!
2	52.3563	173.548	129.177	15.0172	23.0615	53.789	92.2501	266.091	49.634	116.98	26.2956	122.641		118.36	105.914	55.7518	30.6226
3	42.0169	34.725	221.31	25.0104	38.812	62.3014	180.782	80.2029	50.4749	143.758	29.7004	122.341		99.3508	93.6819	95.0442	42.0413
4	42.9183	29.7418	144.824	26.6297	41.633	43.054	143.337	0	40.063	0	31.1223	77.5641		72.4947	67.0652	71.0289	37.1056
5	48.6312	41.8982	67.615	31.8351	63.6543	49.6176	37.1935	46.5569	55.1988	34.1102	38.9979	48.7396		52.7148	47.1161	54.3681	48.369
6	63.5019	39.6852	60.5624	37.1873	77.7606	60.2727	31.6912	40.2957	60.5945	15.2592	40.1686	42.0379		54.5832	45.8116	58.5034	58.4069
7	32.3624	37.1528	33.8731	26.7247	84.6062	58.3027	26.1974	38.9107	69.6575	31.0503	38.213	27.3949		34.4628	32.5835	48.4013	56.5445
8	31.2803	27.9322	31.5318	37.1685	121.628	67.6928	20.9441	43.0959	85.1116	33.2946	30.5555	34.1986		30.2481	32.2108	63.4427	75.4964
9	41.497	44.5463	48.232	47.5646	189.227	90.8832	44.6894	69.9432	141.408	40.8801	33.6749	39.4165		44.7584	46.781	95.0078	109.225
10	40.8835	46.6378	45.0585	50.0189	260.252	127.698	39.5977	65.6037	180.212	41.906	41.5495	42.6432		44.1933	47.2384	118.443	145.99
11	52.8228	43.3599	34.1051	48.0898	327.186	160.381	33.318	74.6411	221.956	41.6144	41.5303	52.2662		43.4293	41.8516	136.46	178.552
12	26.0522	31.4124	34.7201	27.1304	514.975	97.4086	21.7823	59.517	321.48	37.0958	31.4912	48.3741		30.7282	31.0876	192.275	213.171
13	47.6195	48.143	40.3896	57.6567	564.807	192.517	41.4593	105.171	330.753	35.6056	33.9615	40.9856		45.384	48.7298	220.951	271.66
14	31.4682	23.74	41.7303	38.048	575.404	115.479	34.1665	66.1941	288.799	45.2476	46.0658	41.7411		32.3128	34.5061	218.394	242.977
15	29.5215	29.093	33.2511	34.8657	503.687	136.695	45.0887	64.3074	267.914	32.6644	37.5253	33.8337		30.6219	32.4033	190.601	225.083
16	18.2179	19.8181	13.7389	34.8338	339.99	167.886	30.7381	81.9465	175.973	27.6348	13.5054	33.2854		17.2583	22.7969	129.521	180.903
17	18.7298	18.4854	19.8967	35.5393	625.02	297.583	53.015	152.354	333.543	45.0556	16.6114	49.2229		19.0373	24.6405	226.819	319.381
18	23.9082	17.7376	21.8554	42.2821	533.613	403.471	55.7516	193.621	311.492	47.6207	32.9405	84.6796		21.1671	27.2917	199.25	326.455
19	45.6975	42.6508	41.738	60.4207	956.001	855.926	127.179	313.096	181.658	23.4486	40.9454	61.9357		43.3621	48.2698	352.72	624.116
20	29.3333	27.7762	29.5997	36.708	334.88	293.692	48.968	290.395	175.149	60.0383	27.2572	78.8742		28.9031	31.3613	133.729	221.76
NH3	EMISSIONS, µg m-2
DAF	t1c4	t1c7	t1c9	t2c2	t2c5	t2c12	t3c1	t3c6	t3c10	t4c3	t4c8	t4c11
1	0	0	0	0	0	0	0	0	0	0	0	0
2	1256.55	4165.16	3100.24	360.412	553.477	1290.94	2214	6386.19	1191.22	2807.51	631.096	2943.38
3	1008.41	833.401	5311.45	600.249	931.489	1495.23	4338.77	1924.87	1211.4	3450.18	712.81	2936.18
4	1030.04	713.803	3475.77	639.114	999.191	1033.3	3440.09	0	961.513	0	746.935	1861.54
5	1167.15	1005.56	1622.76	764.042	1527.7	1190.82	892.643	1117.37	1324.77	818.646	935.95	1169.75
6	1524.05	952.445	1453.5	892.495	1866.25	1446.55	760.589	967.096	1454.27	366.222	964.046	1008.91
7	776.697	891.668	812.955	641.392	2030.55	1399.27	628.737	933.858	1671.78	745.208	917.112	657.477
8	750.728	670.372	756.764	892.043	2919.07	1624.63	502.657	1034.3	2042.68	799.071	733.333	820.766
9	995.929	1069.11	1157.57	1141.55	4541.44	2181.2	1072.55	1678.64	3393.79	981.122	808.198	945.997						20720.9
10	981.205	1119.31	1081.4	1200.45	6246.06	3064.75	950.344	1574.49	4325.08	1005.74	997.189	1023.44						81788.6
11	1267.75	1040.64	818.523	1154.16	7852.46	3849.14	799.633	1791.39	5326.94	998.746	996.727	1254.39						52009.3
12	625.253	753.898	833.282	651.13	12359.4	2337.81	522.774	1428.41	7715.51	890.299	755.788	1160.98						20540.4
13	1142.87	1155.43	969.351	1383.76	13555.4	4620.41	995.022	2524.11	7938.07	854.535	815.076	983.655
14	755.237	569.759	1001.53	913.152	13809.7	2771.49	819.995	1588.66	6931.16	1085.94	1105.58	1001.79
15	708.516	698.233	798.026	836.777	12088.5	3280.68	1082.13	1543.38	6429.94	783.945	900.606	812.009
16	437.229	475.635	329.733	836.011	8159.76	4029.27	737.714	1966.72	4223.35	663.235	324.13	798.849
17	449.515	443.649	477.521	852.943	15000.5	7142	1272.36	3656.5	8005.03	1081.33	398.673	1181.35
18	573.796	425.702	524.53	1014.77	12806.7	9683.32	1338.04	4646.9	7475.82	1142.9	790.573	2032.31
19	1096.74	1023.62	1001.71	1450.1	22944	20542.2	3052.29	7514.29	4359.78	562.766	982.69	1486.46
20	703.999	666.629	710.393	880.991	8037.13	7048.61	1175.23	6969.49	4203.58	1440.92	654.173	1892.98						%change			20540.4
													AVERAGE					PCU vs con	PCU vs u336	PCU vs u224
est. cum. Emission µg m-2	17251.7	18674	26237	17105.5	148229	80031.6	26595.6	49246.7	80185.7	20478.3	15170.7	25972.2	20720.9	81788.6	52009.3	20540.4		-0.871044	74.886	60.5063
est. cum. Emission mg m-2	17.2517	18.674	26.237	17.1055	148.229	80.0316	26.5956	49.2467	80.1857	20.4783	15.1707	25.9722	20.7209	81.7886	52.0093	20.5404
est cum. Emission kg ha-1	0.172517	0.18674	0.26237	0.171055	1.48229	0.800316	0.265956	0.492467	0.801857	0.204783	0.151707	0.259722	0.207209	0.817886	0.520093	0.205404
est. emission, % applied	0.0862583	0.0933701	0.131185	0.0855277	0.741144	0.400158	0.132978	0.246233	0.400928	0.102392	0.0758534	0.129861	0.103604	0.408943	0.260047	0.102702
	17.2517	18.674	26.237	17.1055	148.229	80.0316	26.5956	49.2467	80.1857	20.4783	15.1707	25.9722

[truncated: 4 more sheets: 20d for STATS, Sand stat, Sandy Loam Stat, Loam stat]
